# Supplementary material for: Construction and Analysis of the Protein-Protein Interaction Networks Based on Gene Expression Profiles of Parkinson's Disease
Source: PLoS One. 2014 Aug 29;9(8):e103047. doi: 10.1371/journal.pone.0103047 (PMC4149362; doi:10.1371/journal.pone.0103047)
Supplement: Table S1 — Topological properties of . The table contains all nodes, hubs and bottlenecks in along with their topological properties according to tYNA. (XLSX) [file pone.0103047.s002.xlsx]

## Sheet: Sheet1
ALL NODES:					HUBS:
Node	Degree	Clustering coefficient	Eccentricity	Betweenness	Node	Degree	Clustering coefficient	Eccentricity	Betweenness
ACHE	1	0	8	0	YWHAZ	47	0.0277521	6	21286.5
ACP1	1	0	9	0	ACTB	29	0.0665025	7	7814.89
ACTB	29	0.0665025	7	7814.89	ACTG1	23	0.0869565	7	6940.89
ACTG1	23	0.0869565	7	6940.89	YWHAB	22	0.034632	6	2751.56
ACTN2	7	0.0952381	7	989.184	YWHAE	22	0.0909091	6	6385.65
ADAM12	3	0	8	128.842	MAPK1	20	0.0210526	7	6276.6
ADAM17	4	0	8	464.617	MAP3K14	18	0.0915033	7	3208.26
ADD1	3	0.333333	8	371	DISC1	17	0.0367647	7	6076.39
AGTR1	2	1	7	0	APP	15	0.0380952	7	4378.93
ANAPC5	1	0	2	0	VCL	14	0.186813	7	2070.01
ANK1	1	0	9	0	VIM	14	0.0769231	7	4542.46
ANXA2	7	0.190476	6	2425.62	FTSJ1	13	0.0128205	7	3309.4
AP2B1	3	0	8	713.115	HSPA1A	13	0.115385	6	3176.61
APAF1	2	0	7	15.2274	IKBKB	13	0.179487	6	2172.44
APC	11	0.0363636	7	4273.13	YWHAQ	13	0	7	1227.4
APP	15	0.0380952	7	4378.93	ARRB2	12	0.121212	7	2306.32
ARHGDIA	4	0	8	763.342	EEF1A1	12	0.0757576	7	2768.6
ARHGEF4	1	0	8	0	SNCA	12	0.0909091	6	2645.06
ARPC1B	2	1	7	0	SQSTM1	12	0.0454545	6	4029.9
ARRB2	12	0.121212	7	2306.32
ASB1	1	0	10	0	BOTTLENECKS:
ATP4B	1	0	9	0	Node	Degree	Clustering coefficient	Eccentricity	Betweenness
ATP5L	1	0	8	0	HDAC4	10	0.0666667	7	3959.88
ATP6V0C	1	0	8	0	TGFB1	7	0.047619	7	3249.01
ATR	3	0	8	106.499	STUB1	9	0.111111	7	2669.64
ATRX	3	0	8	410.683	ANXA2	7	0.190476	6	2425.62
AXIN1	6	0	8	1649.02	KPNB1	8	0.142857	7	2313.06
BAG2	5	0.4	7	253.098	SET	6	0.133333	7	1932.94
BECN1	3	0	8	752.502	STX1A	9	0.0277778	8	1758.53
BICD2	1	0	9	0	SPTBN1	8	0.142857	7	1730.95
BMPR1B	7	0	7	1663.48	AXIN1	6	0	8	1649.02
BNIP2	1	0	2	0	IQGAP1	7	0.238095	7	1591.55
BNIP3L	1	0	2	0	RAD23A	7	0.0952381	7	1572.12
BOP1	1	0	8	0	RPS3	5	0.2	6	1358.03
BRCA2	5	0	8	1119.44	CHUK	10	0.222222	7	1347.99
BRD1	2	0	7	146.436	MCL1	5	0	8	1149.03
BRD8	1	0	8	0	DAPK1	6	0	7	1123.97
BRE	1	0	9	0	PARD3	6	0	7	1031.76
BTF3	1	0	9	0	TJP2	8	0.142857	7	995.583
BTG1	1	0	11	0	ACTN2	7	0.0952381	7	989.184
BTG2	1	0	11	0	TAF9	5	0	7	973.404
C11ORF30	2	0	9	212.125	IGF1R	5	0.2	7	928.41
C1QBP	5	0.2	7	236.169	CDC25B	6	0.2	7	876.271
CAPN2	2	0	8	740	IARS	4	0.166667	6	773.031
CASP5	1	0	9	0	CTNNA1	9	0.222222	7	695.791
CAST	2	0	9	371	PTPN3	5	0	7	666.036
CAT	1	0	8	0	IRAK1	6	0.133333	7	637.785
CBFA2T2	2	0	7	72.1963	TFRC	4	0.166667	7	522.497
CBX1	3	0	10	390.36	VASP	6	0.2	7	500.23
CCND2	3	0.333333	7	1263.88	MAP3K7IP2	7	0.047619	6	484.338
CCNG2	2	0	8	23.9163	ADAM17	4	0	8	464.617
CD2BP2	5	0.2	8	407.156	CYCS	4	0	7	459.458
CD44	8	0	8	1939.8	MAP2K4	5	0.4	7	408.607
CDC25B	6	0.2	7	876.271	WEE1	4	0	7	392.782
CDC27	1	0	2	0	SF3B1	4	0.333333	7	375.726
CDKN2A	8	0.0714286	7	1647.33	DSTN	3	0.333333	7	342.875
CEBPA	3	0.333333	8	107.825	SRRM2	4	0.333333	7	292.896
CHAF1A	2	0	9	544.235	BAG2	5	0.4	7	253.098
CHN1	1	0	8	0	C1QBP	5	0.2	7	236.169
CHRNA1	1	0	2	0	PHB	7	0.047619	8	1014.09
CHRNE	1	0	2	0	YWHAH	6	0.2	7	160.678
CHUK	10	0.222222	7	1347.99	GSN	5	0.6	7	110.073
CIRBP	2	0	8	70.7746	MARCKS	2	0	8	98.7504
CLASP2	1	0	9	0
CLDN1	1	0	8	0
CLDN4	1	0	8	0
CNOT4	2	0	9	1107
CNOT8	3	0	10	741
CNR1	3	0	8	294.521
COL11A1	1	0	2	0
COL13A1	1	0	9	0
COL5A1	2	0	9	26.2111
COL5A3	2	0	9	33.15
CRADD	2	0	8	371
CSNK1D	2	0	7	392.735
CSNK2B	6	0	8	1401.85
CTBP2	3	0	8	942.409
CTCF	1	0	9	0
CTGF	3	0	8	80.5635
CTNNA1	9	0.222222	7	695.791
CTPS	2	0	7	6.46596
CUL4B	3	0.333333	8	588.726
CXCL1	2	0	10	371
CYCS	4	0	7	459.458
D4S234E	1	0	2	0
DACT1	1	0	8	0
DAG1	1	0	2	0
DAPK1	6	0	7	1123.97
DCTN2	4	0.166667	8	813.837
DDB2	2	1	9	0
DDR1	1	0	2	0
DDX17	2	1	8	0
DDX56	2	0	10	371
DFFA	3	0	7	21.7819
DHX15	2	0	7	69.9585
DICER1	1	0	9	0
DISC1	17	0.0367647	7	6076.39
DPYSL4	1	0	9	0
DSTN	3	0.333333	7	342.875
DYRK1A	4	0.5	7	12.0711
E2F4	4	0	9	367.175
EEF1A1	12	0.0757576	7	2768.6
EFNB1	2	1	9	0
EIF5	1	0	9	0
ELAVL4	1	0	9	0
ELF1	1	0	2	0
ENO2	1	0	9	0
EPB41L1	3	0	7	21.7819
EPHB2	7	0.047619	8	1014.09
ERBB2IP	3	0	8	389.99
ERCC2	1	0	7	0
ETS1	1	0	8	0
EXO1	1	0	10	0
FBLN1	3	0	8	420.666
FBN1	1	0	10	0
FGF2	3	0	9	328.104
FGF5	1	0	8	0
FHL1	1	0	8	0
FIBP	2	0	9	65.9611
FKBP1A	1	0	8	0
FNTA	3	0	7	834.379
FPR1	1	0	8	0
FTCD	1	0	9	0
FTSJ1	13	0.0128205	7	3309.4
FZD10	1	0	10	0
GABARAPL1	1	0	7	0
GAP43	3	0	8	393.938
GARS	3	0.333333	7	771.314
GCN1L1	2	0	7	340.88
GLI3	1	0	9	0
GLUD1	1	0	8	0
GNAO1	6	0	8	918.06
GNAS	1	0	9	0
GRIA2	3	0	7	395.557
GRIN1	10	0	7	1937.15
GRSF1	1	0	8	0
GSN	5	0.6	7	110.073
HAT1	1	0	7	0
HDAC4	10	0.0666667	7	3959.88
HMBS	1	0	9	0
HMG20B	3	0	7	435.725
HMGCR	1	0	2	0
HSPA1A	13	0.115385	6	3176.61
HSPA1B	4	0.166667	7	116.371
HTR1E	1	0	8	0
IARS	4	0.166667	6	773.031
ICAM4	2	0	9	52.4302
ID3	1	0	9	0
IDH3B	1	0	2	0
IDH3G	1	0	2	0
IFNAR2	1	0	2	0
IFNB1	1	0	2	0
IGF1R	5	0.2	7	928.41
IGFBP3	6	0	8	1424.09
IKBKB	13	0.179487	6	2172.44
IL1R2	1	0	2	0
IL1RN	1	0	2	0
INA	1	0	8	0
INPP5D	2	0	8	371
INSIG1	2	0	2	1
IQGAP1	7	0.238095	7	1591.55
IRAK1	6	0.133333	7	637.785
ITGAL	3	0	9	228.558
ITGAV	4	0	8	1381.12
ITPKB	1	0	9	0
KIAA0101	1	0	10	0
KIT	1	0	9	0
KLK3	2	0	9	740
KPNA1	7	0.0952381	7	1923.62
KPNA2	4	0	8	439.878
KPNA3	2	0	7	110.238
KPNB1	8	0.142857	7	2313.06
LDHA	2	0	7	87.1661
LEF1	7	0.047619	7	1035.54
LMO4	2	0	8	371
LPP	1	0	8	0
LRDD	1	0	9	0
LRP1	5	0.1	8	622.249
LRP2	1	0	9	0
LRP6	2	0	9	371
LRP8	1	0	8	0
LSP1	1	0	8	0
LYPLA1	1	0	7	0
LZTR1	1	0	8	0
MAGED1	7	0	7	1312.54
MAP2K1	4	0.333333	7	153.172
MAP2K4	5	0.4	7	408.607
MAP3K14	18	0.0915033	7	3208.26
MAP3K7IP2	7	0.047619	6	484.338
MAP4	3	0	8	386.184
MAP4K3	1	0	10	0
MAPK1	20	0.0210526	7	6276.6
MAPK10	5	0.1	7	462.751
MAPRE2	3	0.333333	8	371
MAPRE3	2	1	8	0
MARCKS	2	0	8	98.7504
MAX	3	0	8	404.752
MCL1	5	0	8	1149.03
MDK	5	0	8	2474.29
ME2	1	0	9	0
MET	4	0	7	1285.69
METAP2	3	0	8	566.847
MLH1	3	0	9	408.054
MMP12	1	0	11	0
MMP13	2	0	9	62.8192
MMP7	5	0	8	934.832
MTA2	2	0	9	72.9509
MYB	4	0.166667	8	676.394
MYL4	2	1	7	0
NASP	1	0	8	0
NCALD	2	0	8	371
NCOR2	10	0.0444444	7	3536.45
NEBL	1	0	8	0
NEDD4L	1	0	9	0
NEDD8	6	0	7	2109.88
NF1	2	0	8	55.582
NF2	5	0.1	7	1471.56
NGFRAP1	3	0	7	485.758
NLK	3	0.333333	8	110.625
NOVA1	1	0	8	0
NP	1	0	9	0
NPTX2	1	0	2	0
NPTXR	1	0	2	0
NR2F2	3	0	7	374.524
NR4A2	3	0	8	211.357
NRXN1	1	0	9	0
NUDC	1	0	9	0
NUFIP1	1	0	7	0
NUMB	2	0	8	11.2534
NUP133	1	0	2	0
NUP205	1	0	8	0
NUP37	1	0	2	0
NUP62	5	0.2	8	642.074
OGT	3	0.333333	9	66.6638
OLFM1	1	0	8	0
PAFAH1B1	3	0.333333	8	371
PAICS	3	0	8	432.067
PARD3	6	0	7	1031.76
PARVA	2	0	7	45.0616
PAX3	3	0	8	368.564
PDGFRA	2	0	9	371
PGRMC1	1	0	2	0
PHB	4	0.333333	7	189.551
PIAS1	5	0	8	623.065
PITPNB	1	0	9	0
PKD1	3	0.666667	8	9.46677
PLCB3	1	0	8	0
PMAIP1	1	0	9	0
PNN	6	0.133333	7	2058.57
PPM1A	1	0	8	0
PPP1CB	4	0	7	635.475
PPP2CB	2	0	8	73.3156
PPP2R1B	5	0	8	618.109
PPP2R2A	3	0	8	281.526
PPP2R4	2	0	8	162.597
PRKCSH	1	0	10	0
PRKD2	2	0	8	57.3751
PRPF4B	1	0	8	0
PRPF8	2	1	8	0
PRX	1	0	2	0
PSMC4	5	0.1	7	645.798
PSMC6	2	0	8	48.56
PSMD1	4	0.333333	7	673.555
PSMD12	2	0	8	48.56
PSMD4	9	0.0833333	7	1550.48
PSME3	3	0.333333	8	371
PSMF1	2	0	9	42.7
PTP4A1	1	0	9	0
PTP4A2	2	0	8	371
PTPN3	5	0	7	666.036
PTPN4	2	0	8	63.6943
PTPRC	3	0	9	452.735
PTPRK	1	0	8	0
RAB11A	3	0	8	512.876
RABEP1	3	0	8	134.982
RABGAP1	1	0	8	0
RAD23A	7	0.0952381	7	1572.12
RAE1	1	0	2	0
RAG1	2	0	8	4.15385
RALA	2	0	8	64.1315
RANBP9	5	0	8	902.57
RAP1B	1	0	8	0
RAP2A	5	0	7	1069.02
RASSF1	1	0	9	0
RBBP4	5	0	8	1582.25
RBX1	4	0.166667	8	1229.22
RCN2	1	0	7	0
RFXANK	1	0	8	0
RGS16	1	0	9	0
RGS19	3	0	8	545.261
RGS4	2	0	9	104.309
RGS5	1	0	9	0
RHOBTB1	1	0	8	0
RNF14	2	0	9	371
RNF4	1	0	10	0
RNF6	1	0	10	0
ROR1	1	0	8	0
RPL10	1	0	8	0
RPL12	1	0	11	0
RPL18A	2	0	9	740
RPL19	1	0	7	0
RPL22	2	0	7	51.9317
RPL23	2	0	7	2.24867
RPL34	1	0	11	0
RPLP0	3	0.666667	7	17.0431
RPLP1	2	1	8	0
RPS10	2	0	7	51.9317
RPS18	2	0	7	51.9317
RPS3	5	0.2	6	1358.03
RQCD1	1	0	9	0
RRBP1	2	0	8	31.25
RYK	1	0	9	0
S100A1	1	0	8	0
S100A4	3	0	7	450.347
SAP18	4	0	7	598.256
SAP30	3	0	7	405.171
SARDH	1	0	8	0
SCN10A	1	0	8	0
SDC1	3	0	9	811.16
SEC61A1	1	0	2	0
SERP1	1	0	2	0
SERPINA5	2	0	10	371
SERPING1	4	0.333333	8	261.417
SET	6	0.133333	7	1932.94
SETBP1	1	0	8	0
SF3A2	11	0.0727273	7	1165.94
SF3B1	4	0.333333	7	375.726
SH3BP5	2	0	8	122.243
SH3GL3	3	0	8	523.49
SH3GLB1	2	0	9	371
SIN3B	2	0	8	83.2876
SIPA1L3	1	0	7	0
SMARCA4	10	0.0888889	7	2406.12
SMARCC1	4	0.333333	7	311.74
SMARCC2	4	0.166667	7	458.378
SMARCD2	1	0	8	0
SNCA	12	0.0909091	6	2645.06
SNRPD2	2	0	8	159.037
SNX4	1	0	10	0
SPARC	5	0	8	1213.76
SPTBN1	8	0.142857	7	1730.95
SQSTM1	12	0.0454545	6	4029.9
SRRM2	4	0.333333	7	292.896
SSX2IP	1	0	8	0
STAB1	1	0	9	0
STUB1	9	0.111111	7	2669.64
STX12	1	0	2	0
STX1A	9	0.0277778	8	1758.53
STX6	1	0	2	0
STX7	1	0	2	0
SUPT6H	1	0	7	0
SYNCRIP	4	0	8	328.352
SYT1	4	0.166667	8	414.108
TACC2	2	0	8	64.155
TAF10	1	0	8	0
TAF9	5	0	7	973.404
TAL1	3	0	8	105.532
TARBP2	3	0	8	448.687
TAX1BP1	1	0	9	0
TBC1D8	1	0	8	0
TCEB2	3	0	9	741
TF	2	0	8	19.3184
TFIP11	1	0	8	0
TFRC	4	0.166667	7	522.497
TGFB1	7	0.047619	7	3249.01
THAP1	3	0.333333	8	130.043
THBD	1	0	11	0
THY1	1	0	9	0
TJP2	8	0.142857	7	995.583
TLK1	1	0	8	0
TLK2	2	0	7	371
TMPO	1	0	7	0
TNFRSF10B	1	0	9	0
TNKS2	2	0	8	371
TRAF4	6	0	7	1030.24
TRIO	2	0	7	41.7781
TRO	1	0	2	0
TROAP	1	0	2	0
TRPS1	2	0	9	371
TUBG1	2	0	8	371
TXNIP	1	0	9	0
UBE2D2	3	0	8	1528.07
UBE2N	3	0.333333	8	371
UBE2V1	2	1	8	0
UCP2	3	0	7	21.7819
VAMP2	4	0.166667	7	603.291
VARS2	1	0	8	0
VASP	6	0.2	7	500.23
VAV3	1	0	8	0
VCAN	3	0	9	419.976
VCL	14	0.186813	7	2070.01
VDAC3	1	0	8	0
VDR	4	0.166667	8	789.307
VIM	14	0.0769231	7	4542.46
WBP11	5	0.2	7	720.834
WEE1	4	0	7	392.782
WSB1	1	0	10	0
XPNPEP1	1	0	8	0
XPO6	3	0	8	153.517
XRCC4	1	0	8	0
YAP1	2	0	7	12.8694
YWHAB	22	0.034632	6	2751.56
YWHAE	22	0.0909091	6	6385.65
YWHAH	6	0.2	7	160.678
YWHAQ	13	0	7	1227.4
YWHAZ	47	0.0277521	6	21286.5
