# Supplementary material for: Construction and Analysis of the Protein-Protein Interaction Networks Based on Gene Expression Profiles of Parkinson's Disease
Source: PLoS One. 2014 Aug 29;9(8):e103047. doi: 10.1371/journal.pone.0103047 (PMC4149362; doi:10.1371/journal.pone.0103047)
Supplement: Table S2 — Topological properties of . The table contains all nodes, hubs and bottlenecks in along with their topological properties according to tYNA. (XLSX) [file pone.0103047.s003.xlsx]

## Sheet: Sheet1
ALL NODES:					HUBS:
Node	Degree	Clustering coefficient	Eccentricity	Betweenness	Node	Degree	Clustering coefficient	Eccentricity	Betweenness
ACLY	1	0	2	0	YWHAZ	21	0.0190476	5	1888.75
ACO2	1	0	8	0	YWHAB	13	0.0769231	6	588.668
ACP1	2	0	7	34.0642	CSNK2A1	12	0.0454545	6	1037.91
ACTG1	6	0	6	242.524	CLTC	11	0.127273	6	971.203
AGTR1	1	0	7	0	CDC42	10	0.0222222	6	704.874
AMPH	5	0.6	7	58.7499
AP2A2	8	0.285714	6	326.196
AP2M1	2	1	7	0	BOTTLENECKS:
AP3B2	1	0	7	0	Node	Degree	Clustering coefficient	Eccentricity	Betweenness
APC	6	0.0666667	5	596.017	PRKCZ	7	0.238095	5	604.365
ARHGDIA	2	0	7	97	APC	6	0.0666667	5	596.017
ATF4	1	0	7	0	SNCA	7	0.142857	6	555.102
ATP5A1	3	0	5	68.3047	NFKBIA	7	0.047619	6	358.989
ATP5B	3	0	6	125.091	IQGAP1	5	0.2	6	284.178
ATP5C1	3	0	6	4.64444	TSC2	5	0.1	5	187.156
ATR	2	0	7	97	IGF1R	5	0.3	5	121.441
CALM3	5	0.2	6	416.236	HSPA1A	4	0.166667	5	111.702
CAMK2B	2	0	7	24.6775	OCRL	2	0	7	97.3197
CCNA1	3	0	2	3	PARD3	4	0.5	5	79.4537
CCND1	3	0	6	62.7	CLTB	2	0	6	77.625
CCND3	2	0	6	5.16667	TH	3	0.333333	5	77.0405
CCNH	2	0	7	49.4595	ATP5A1	3	0	5	68.3047
CDC27	1	0	7	0	TUBB	3	0	5	23.2746
CDC42	10	0.0222222	6	704.874
CDIPT	1	0	8	0
CDK5	3	0.666667	7	0.5
CLTB	2	0	6	77.625
CLTC	11	0.127273	6	971.203
CREBBP	4	0	6	201.533
CSNK2A1	12	0.0454545	6	1037.91
CUL2	1	0	2	0
CYB5R1	1	0	8	0
CYC1	2	0	8	97
CYCS	3	0	7	287
DCTN2	1	0	2	0
DLAT	2	0	2	1
DLD	1	0	2	0
DNM1	5	0.3	7	42.6585
DOCK1	1	0	8	0
ENO2	2	0	7	97
EPS15	6	0.333333	6	113.546
FH	1	0	3	0
FLT1	1	0	8	0
GLUD1	1	0	4	0
GNAO1	1	0	2	0
GOT2	2	0	3	5
GPI	1	0	7	0
GRIA1	1	0	9	0
HK1	1	0	8	0
HRAS	5	0	6	290.471
HSPA1A	4	0.166667	5	111.702
IARS	2	0	6	206.738
IDH2	1	0	4	0
IDH3B	1	0	2	0
IDH3G	1	0	2	0
IGF1R	5	0.3	5	121.441
INSR	8	0.107143	6	292.745
IQGAP1	5	0.2	6	284.178
ITPR1	3	0	7	287
MAD2L1	3	0	6	117.143
MAGED1	3	0	7	195
MAP2K4	1	0	8	0
MAPK9	3	0	7	111.017
MAX	1	0	7	0
MCM4	1	0	2	0
MDH1	2	0	3	5
MDH2	4	0	2	13
NDUFA9	2	0	8	97
NDUFS1	1	0	3	0
NDUFV2	1	0	9	0
NEDD4L	1	0	8	0
NFKBIA	7	0.047619	6	358.989
OAT	1	0	2	0
OCRL	2	0	7	97.3197
PAK2	4	0.166667	7	139.45
PAK3	1	0	7	0
PARD3	4	0.5	5	79.4537
PDHB	1	0	2	0
PFKM	2	0	7	5.65
PFKP	2	0	6	43.025
PFN2	2	0	7	32.9862
PGAM1	1	0	6	0
PGK1	1	0	6	0
PIK3R3	2	1	6	0
PPP1CC	1	0	6	0
PRKCZ	7	0.238095	5	604.365
PRKDC	2	0	7	49
PSEN2	2	0	7	97
PSMA1	4	0.333333	8	67.8753
PSMB2	2	1	8	0
PSMB7	4	0.333333	7	105.189
PSMC1	1	0	7	0
PSMD1	2	0	6	145.795
PSMD2	2	0	6	97
PSME3	1	0	7	0
PTEN	2	0	7	97
RAB11A	1	0	8	0
RET	1	0	7	0
RPS6KA3	1	0	7	0
SLC18A2	1	0	7	0
SLC6A3	2	0	7	74.5153
SNCA	7	0.142857	6	555.102
SPHK2	1	0	7	0
STAG1	1	0	2	0
STAG2	1	0	2	0
STAM	2	1	6	0
SYNJ1	5	0.6	6	44.1111
TCEB1	1	0	2	0
TH	3	0.333333	5	77.0405
TPI1	1	0	6	0
TRPC1	2	0	8	97
TSC2	5	0.1	5	187.156
TUBA4A	3	0	6	261.262
TUBB	3	0	5	23.2746
TUBB4	1	0	7	0
UCHL1	1	0	7	0
UQCRC2	1	0	9	0
VAV3	3	0.333333	6	31.3333
WASF2	3	0	7	115.568
YWHAB	13	0.0769231	6	588.668
YWHAZ	21	0.0190476	5	1888.75
