# Supplementary material for: Construction and Analysis of the Protein-Protein Interaction Networks Based on Gene Expression Profiles of Parkinson's Disease
Source: PLoS One. 2014 Aug 29;9(8):e103047. doi: 10.1371/journal.pone.0103047 (PMC4149362; doi:10.1371/journal.pone.0103047)
Supplement: Table S3 — Topological properties of . The table contains all nodes, hubs and bottlenecks in along with their topological properties according to tYNA. (XLSX) [file pone.0103047.s004.xlsx]

## Sheet: Sheet1
ALL NODES:					HUBS:
Node	Degree	Clustering coefficient	Eccentricity	Betweenness	Node	Degree	Clustering coefficient	Eccentricity	Betweenness
ACTB	9	0	9	438.15	MAPK1	11	0.0909091	7	385.026
ACTG1	4	0	9	182.5	YWHAG	11	0.0181818	6	855.183
AKT2	2	0	7	2.6	MAPK8	10	0.0666667	7	451.581
AP1M1	1	0	2	0	ACTB	9	0	9	438.15
BCOR	1	0	7	0	PAK1	7	0.142857	6	432.71
CASK	3	0.333333	9	116
CBX3	1	0	2	0	BOTTLENECKS:
CD2AP	2	0	10	59	Node	Degree	Clustering coefficient	Eccentricity	Betweenness
CDC42	6	0	7	366.469	CDC42	6	0	7	366.469
CENPJ	1	0	7	0	MAP3K2	4	0.5	6	220.817
CSDA	2	0	8	59	MAP1B	2	0	8	200.4
DLG1	4	0.166667	8	293.833	MBP	3	0.333333	6	71.4167
DNMT3A	1	0	11	0	NDE1	2	0	7	47.8167
DUSP1	3	0.333333	8	10.019	DUSP1	3	0.333333	8	10.019
EEF2	1	0	9	0	AKT2	2	0	7	2.6
EEF2K	3	0	8	59.8762
EIF2C1	1	0	2	0
EIF2C2	1	0	2	0
ERBB2IP	3	0.333333	9	59
ETS1	1	0	8	0
EVL	2	0	10	59
FGD4	2	0	8	133.667
FUSIP1	1	0	7	0
GAB1	2	0	7	28
GOPC	1	0	8	0
HDAC5	4	0	6	367.683
HGS	1	0	7	0
ITGB4	1	0	10	0
JDP2	2	0	8	0.87619
KIF13A	1	0	2	0
KIF1B	2	0	7	300.583
KIF5B	1	0	7	0
L3MBTL	1	0	2	0
MAP1B	2	0	8	200.4
MAP3K2	4	0.5	6	220.817
MAPK1	11	0.0909091	7	385.026
MAPK8	10	0.0666667	7	451.581
MAPK9	5	0	8	22.7667
MBP	3	0.333333	6	71.4167
MDM4	1	0	7	0
MEN1	1	0	8	0
NDE1	2	0	7	47.8167
NPM1	2	0	8	125.4
PAK1	7	0.142857	6	432.71
PDCD6IP	1	0	11	0
PFKM	1	0	10	0
PPP1R1B	1	0	2	0
PTEN	2	0	8	35.25
RALA	1	0	9	0
ROBO2	1	0	2	0
ROCK1	3	0	7	64.1667
RPL22	1	0	10	0
RPL7A	1	0	10	0
RPLP1	1	0	10	0
RPS10	1	0	10	0
RPS13	2	0	8	84.25
RPS8	2	0	10	59
SEMA6A	1	0	11	0
SFRP2	1	0	8	0
SH2D3C	1	0	8	0
SIN3A	4	0	7	174
SMARCA2	1	0	8	0
SNCG	2	1	8	0
SP3	1	0	8	0
SYT4	2	0	8	0.87619
TOMM22	1	0	2	0
TOMM7	1	0	2	0
VANGL2	2	0	7	59
VPS29	1	0	2	0
VPS35	1	0	2	0
YWHAG	11	0.0181818	6	855.183
YY1	2	0	7	132.083
ZAK	1	0	7	0
