# Supplementary material for: Construction and Analysis of the Protein-Protein Interaction Networks Based on Gene Expression Profiles of Parkinson's Disease
Source: PLoS One. 2014 Aug 29;9(8):e103047. doi: 10.1371/journal.pone.0103047 (PMC4149362; doi:10.1371/journal.pone.0103047)
Supplement: Table S4 — Properties of nodes in core functional modules. The table contains nodes in the core functional modules detected in , and along with their degree, betweenness score and the number of their occurrences in 3- and 4-cliques. (XLSX) [file pone.0103047.s005.xlsx]

## Sheet: Sheet1
			Nodes in QQPPI obtained from GeneChip A (HG_U133A) using 2-tailed t-test						Nodes in QQPPI obtained from GeneChip A (HG_U133A) using SAM						Nodes in QQPPI obtained from GeneChip B (HG_U133B) using 2-tailed t-test
	Degree	Betweenness	3-cliques	4-cliques			Degree	Betweenness	Number of occurrence in 3-cliques	Number of occurrence in 4-cliques			Degree	Betweenness	3-cliques	4-cliques
Hubs						Hubs						Hubs
YWHAZ	47	21286.5	31	3		CDC42	10	704.874	1	0		MAPK1	11	385.026	5	0
ACTB	29	7814.89	17	6		CLTC	11	971.203	7	1		YWHAG	11	855.183	1	0
ACTG1	23	6940.89	22	5		CSNK2A1	12	1037.91	3	0		MAPK8	10	451.581	3	0
YWHAB	22	2751.56	8	0		YWHAZ	21	1888.75	4	0		PAK1	7	432.71	3	0
YWHAE	22	6385.65	21	0		YWHAB	13	588.668	6	0
MAPK1	20	6276.6	5	0								Bottlenecks
MAP3K14	18	3208.26	14	5		Bottlenecks						MAP3K2	4	220.817	3	0
DISC1	17	6076.39	5	0		APC	6	596.017	1	0		MBP	3	71.4167	1	0
APP	15	4378.93	4	0		HSPA1A	4	111.702	1	0		DUSP1	3	10.019	1	0
VCL	14	2070.01	17	6		IGF1R	5	121.441	3	0
VIM	14	4542.46	7	1		PARD3	4	79.4537	3	0		Other nodes
FTSJ1	13	3309.4	1	0		SNCA	7	555.102	3	0		CASK	3	116	1	0
HSPA1A	13	3176.61	9	2		IQGAP1	5	284.178	2	0		DLG1	4	293.833	1	0
IKBKB	13	2172.44	14	3		TSC2	5	187.156	1	0		ERBB2IP	3	59	1	0
ARRB2	12	2306.32	8	2		NFKBIA	7	358.989	1	0		SNCG	2	0	1	0
EEF1A1	12	2768.6	5	1		PRKCZ	7	604.365	5	0
SNCA	12	2645.06	6	0		TH	3	77.0405	1	0
SQSTM1	12	4029.9	3	0
						Other nodes
Bottlenecks						AMPH	5	58.7499	6	1
HDAC4	10	3959.88	3	0		AP2A2	8	326.196	8	2
TGFB1	7	3249.01	1	0		CALM3	5	416.236	2	0
STUB1	9	2669.64	4	1		PAK2	4	139.45	1	0
ANXA2	7	2425.62	4	1		PSMA1	4	67.8753	2	0
KPNB1	8	2313.06	4	0		CDK5	3	0.5	2	0
SET	6	1932.94	2	0		DNM1	5	42.6585	3	1
STX1A	9	1758.53	1	0		EPS15	6	113.546	5	0
SPTBN1	8	1730.95	4	0		AP2M1	2	0	1	0
IQGAP1	7	1591.55	5	0		INSR	8	292.745	3	0
RAD23A	7	1572.12	2	0		PSMB2	2	0	1	0
RPS3	5	1358.03	2	0		SYNJ1	5	44.1111	6	1
CHUK	10	1347.99	10	4		STAM	2	0	1	0
TJP2	8	995.583	4	1		VAV3	3	31.3333	1	0
ACTN2	7	989.184	2	0		PIK3R3	2	0	1	0
IGF1R	5	928.41	2	0		PSMB7	4	105.189	2	0
CDC25B	6	876.271	3	0
IARS	4	773.031	1	0
CTNNA1	9	695.791	8	2
IRAK1	6	637.785	2	0
TFRC	4	522.497	1	0
VASP	6	500.23	3	1
MAP3K7IP2	7	484.338	1	0
MAP2K4	5	408.607	4	1
SF3B1	4	375.726	2	0
DSTN	3	342.875	1	0
SRRM2	4	292.896	2	0
BAG2	5	253.098	4	1
C1QBP	5	236.169	2	0
PHB	7	1014.09	2	0
YWHAH	6	160.678	3	0
GSN	5	110.073	6	2
Other nodes
ADD1	3	371	1	0
AGTR1	2	0	1	0
APC	11	4273.13	2	0
ARPC1B	2	0	1	0
CCND2	3	1263.88	1	0
CD2BP2	5	407.156	2	0
CDKN2A	8	1647.33	2	0
CEBPA	3	107.825	1	0
CUL4B	3	588.726	1	0
DCTN2	4	813.837	1	0
DDB2	2	0	1	0
DDX17	2	0	1	0
DSTN	3	342.875	1	0
DYRK1A	4	12.0711	3	0
EFNB1	2	0	1	0
EPHB2	7	1014.09	1	0
GARS	3	771.314	1	0
HSPA1B	4	116.371	1	0
IARS	4	773.031	1	0
IRAK1	6	637.785	2	0
KPNA1	7	1923.62	2	0
LEF1	7	1035.54	1	0
LRP1	5	622.249	1	0
MAP2K1	4	153.172	3	0
MAP3K7IP2	7	484.338	1	0
MAPK10	5	462.751	1	0
MAPRE2	3	371	1	0
MAPRE3	2	0	1	0
MYB	4	676.394	1	0
MYL4	2	0	1	0
NCOR2	10	3536.45	2	0
NF2	5	1471.56	1	0
NLK	3	110.625	1	0
NUP62	5	642.074	2	0
OGT	3	66.6638	1	0
PAFAH1B1	3	371	1	0
PKD1	3	9.46677	2	0
PNN	6	2058.57	2	0
PRPF8	2	0	1	0
PSMC4	5	645.798	1	0
PSMD1	4	673.555	2	0
PSMD4	9	1550.48	3	0
PSME3	3	371	1	0
RAD23A	7	1572.12	2	0
RBX1	4	1229.22	1	0
RPLP0	3	17.0431	2	0
RPLP1	2	0	1	0
SERPING1	4	261.417	2	0
SF3A2	11	1165.94	4	0
SMARCA4	10	2406.12	4	0
SMARCC1	4	311.74	2	0
SMARCC2	4	458.378	1	0
SPTBN1	8	1730.95	4	0
SRRM2	4	292.896	2	0
SYT1	4	414.108	1	0
THAP1	3	130.043	1	0
UBE2N	3	371	1	0
UBE2V1	2	0	1	0
VAMP2	4	603.291	1	0
VDR	4	789.307	1	0
WBP11	5	720.834	2	0
YWHAH	6	160.678	3	0
