# Supplementary material for: Construction and Analysis of the Protein-Protein Interaction Networks Based on Gene Expression Profiles of Parkinson's Disease
Source: PLoS One. 2014 Aug 29;9(8):e103047. doi: 10.1371/journal.pone.0103047 (PMC4149362; doi:10.1371/journal.pone.0103047)
Supplement: Table S5 — Co-expression table for proteins interacting within the core functional module in . This table contains the interactions within the core functional module in the network , along with their Pearson correlation coefficients () in control (C) and disease (D) samples, net difference of in control and disease samples (C–D) and their percentage of maximum possible change from control to disease, expressed as [{(C–D)/max(C–D)} * 100]. Here, max (C–D) is 2 as lies within the closed interval [−1, 1]. (XLSX) [file pone.0103047.s006.xlsx]

## Sheet: Sheet1
Node 1	Node 2	Control (C)	Disease (D)	Change (C - D)	**Percentage of maximum possible change {(C - D) / max (C - D)} * 100	**Here, max(C - D) is 2 as Pearson correlation coefficient lies between -1 and 1.
ACTB	TJP2	0.004511	-0.3328	0.337307	16.87 ≈ 17
ACTB	PHB	-0.12215	-0.27136	0.14921	7.46 ≈ 7
ACTB	VCL	-0.19829	0.135361	0.333654	16.68 ≈ 17
ACTB	KPNB1	0.1	0.14	0.04	2
ACTB	RPLP0	-0.21569	0.181082	0.396772	19.84 ≈ 20
ACTB	RPLP1	-0.37408	-0.47456	0.100484	5.02 ≈ 5
ACTB	VIM	0.420831	0.379801	0.04103	2.05 ≈ 2
ACTB	SMARCA4	0.12	0.09	0.03	1.5 ≈ 2
ACTB	ACTG1	0.344993	0.571264	0.226271	11.31 ≈ 11
ACTB	IQGAP1	0	0.063748	0.063748	3.19 ≈ 3
ACTB	YWHAZ	0.54	0.6	0.06	3
ACTG1	MAP3K14	0.149813	0.203512	0.053699	2.68 ≈ 3
ACTG1	NF2	-0.12	0.03	0.15	7.5 ≈ 8
ACTG1	MAP3K7IP2	-0.31054	0.00258	0.31312	15.66 ≈ 16
ACTG1	VCL	-0.27102	0.202696	0.473714	23.69 ≈ 24
ACTG1	IQGAP1	0	-0.19135	0.19135	9.57 ≈ 10
ACTG1	VASP	0.027252	-0.16419	0.191442	9.57 ≈ 10
ACTG1	SPTBN1	0.2379	-0.19424	0.432137	21.61 ≈ 22
ACTG1	TJP2	-0.15194	0.053967	0.205905	10.3 ≈ 10
ACTG1	MYL4	0.547923	0.226153	0.32177	16.09 ≈ 16
ACTN2	DISC1	-0.34109	-0.45148	0.110384	5.52 ≈ 6
ACTN2	ACTG1	0.212861	0.260502	0.047641	2.38 ≈ 2
ACTN2	CTNNA1	-0.00656	-0.17687	0.170309	8.52 ≈ 9
ADD1	SMARCA4	0.27	0.47	0.2	10
ADD1	SMARCC1	0.365214	-0.18559	0.550801	27.54 ≈ 28
AGTR1	MAPK1	0.132388	-0.09317	0.225562	11.28 ≈ 11
AGTR1	ARRB2	-0.06864	0.077967	0.146608	7.33 ≈ 7
ANXA2	YWHAZ	-0.59	-0.17	0.42	21
ANXA2	FTSJ1	-0.3	-0.12	0.18	9
ANXA2	VCL	0.53	0.35	0.18	9
ANXA2	PHB	0.06	0.109	0.049	2.45 ≈ 2
ANXA2	ACTB	-0.47	0.03	0.5	25
APC	MAPRE2	0.738334	0.02676	0.711574	35.58 ≈ 36
APC	IQGAP1	0	-0.20052	0.200522	10.03 ≈ 10
APC	CTNNA1	0.453208	0.118509	0.334699	16.73 ≈ 17
APC	MAPRE3	0.216019	0.332136	0.116117	5.81 ≈ 6
APC	YWHAZ	0.54	0.61	0.07	3.5 ≈ 4
APP	GSN	0.009697	0.253143	0.243446	12.17 ≈ 12
APP	SNCA	0.156176	0.38005	0.223874	11.19 ≈ 11
APP	TGFB1	-0.31326	0.252229	0.565491	28.27 ≈ 28
APP	LRP1	0.241425	-0.03021	0.271635	13.58 ≈ 14
APP	SERPING1	-0.37026	-0.09802	0.272245	13.61 ≈ 14
APP	ACTB	0.027442	0.125212	0.09777	4.89 ≈ 5
APP	YWHAZ	0.37	0.28	0.09	4.5 ≈ 5
APP	SET	-0.33	0.2	0.53	26.5 ≈ 27
APP	STX1A	-0.02252	-0.02725	0.004731	0.24 ≈ 0
ARPC1B	ACTB	-0.37966	0.031515	0.411174	20.56 ≈ 21
ARPC1B	ACTG1	-0.32845	0.143937	0.472388	23.62 ≈ 24
ARRB2	MAPK10	0.389817	-0.23104	0.620853	31.04 ≈ 31
ARRB2	SMARCC2	0.083162	0.420807	0.337645	16.88 ≈ 17
ARRB2	CHUK	-0.15019	0.033625	0.183813	9.19 ≈ 9
ARRB2	IKBKB	-0.21203	0.148268	0.360294	18.01 ≈ 18
ARRB2	MAP2K1	0.441891	-0.06276	0.504647	25.23 ≈ 25
ARRB2	MAP2K4	0.519588	-0.21201	0.731594	36.58 ≈ 37
ARRB2	MAPK1	0.373589	-0.13132	0.504904	25.25 ≈ 25
ARRB2	MAP3K14	-0.2146	0.098758	0.313353	15.67 ≈ 16
BAG2	MAP3K14	0.326574	-0.16497	0.491539	24.58 ≈ 25
BAG2	PSMC4	0.375112	0.191785	0.183327	9.17 ≈ 9
BAG2	MAP3K7IP2	0.179294	0.377552	0.198258	9.91 ≈ 10
BAG2	HSPA1A	0.384555	0.268274	0.116281	5.81 ≈ 6
BAG2	STUB1	0.190729	0.163282	0.027447	1.37 ≈ 1
C1QBP	MAP3K7IP2	0	-0.28795	0.287949	14.4 ≈ 14
C1QBP	MAPK1	0	-0.21673	0.216729	10.84 ≈ 11
C1QBP	IKBKB	0	0.241725	0.241725	12.09 ≈ 12
C1QBP	YWHAB	0	-0.00166	0.001661	0.08 ≈ 0
C1QBP	MAP3K14	0	-0.03612	0.036122	1.81 ≈ 2
CCND2	RBX1	-0.20824	-0.07102	0.137228	6.86 ≈ 7
CCND2	CDKN2A	0	0	0	0
CCND2	NCOR2	0.679532	-0.18396	0.863493	43.17 ≈ 43
CD2BP2	SF3A2	-0.49456	0.300699	0.795254	39.76 ≈ 40
CD2BP2	WBP11	0.064197	-0.18898	0.253173	12.66 ≈ 13
CD2BP2	PRPF8	0.182452	0.377959	0.195507	9.78 ≈ 10
CDC25B	YWHAZ	0.07	-0.29	0.36	18
CDC25B	YWHAB	0.060874	-0.10963	0.170499	8.52 ≈ 9
CDC25B	YWHAE	0.165296	-0.15434	0.319632	15.98 ≈ 16
CDC25B	YWHAH	0.125835	-0.07114	0.196976	9.85 ≈ 10
CDKN2A	MAPK10	0	0	0	0
CDKN2A	SMARCA4	0	0	0	0
CDKN2A	PSME3	0	0	0	0
CDKN2A	FTSJ1	0	0	0	0
CDKN2A	NCOR2	0	0	0	0
CEBPA	VDR	0.037608	-0.25767	0.295282	14.76 ≈ 15
CEBPA	SMARCA4	-0.37	-0.14	0.23	11.5 ≈ 12
CHUK	IRAK1	0.693747	0.242825	0.450922	22.55 ≈ 23
CHUK	MAP2K4	-0.31877	0.300553	0.619321	30.97 ≈ 31
CHUK	HSPA1B	0.078508	0.203743	0.125235	6.26 ≈ 6
CHUK	IKBKB	-0.15892	-0.15157	0.007349	0.37 ≈ 0
CHUK	ACTG1	-0.25534	-0.02805	0.22729	11.36 ≈ 11
CHUK	NCOR2	-0.28586	-0.06816	0.217706	10.89 ≈ 11
CHUK	HSPA1A	0.127162	-0.01754	0.144706	7.24 ≈ 7
CHUK	MAP3K14	-0.0598	-0.05931	0.000486	0.02 ≈ 0
CTNNA1	TJP2	0.67567	0.440657	0.235013	11.75 ≈ 12
CTNNA1	VCL	0.139173	-0.06236	0.201535	10.08 ≈ 10
CTNNA1	ACTG1	0.094953	0.301974	0.207021	10.35 ≈ 10
CTNNA1	ACTB	0.486943	0.045423	0.44152	22.08 ≈ 22
CTNNA1	SPTBN1	-0.19904	0.034266	0.233306	11.67 ≈ 12
CTNNA1	PKD1	-0.48924	-0.24372	0.245518	12.28 ≈ 12
CUL4B	DDB2	-0.29118	-0.34553	0.054351	2.72 ≈ 3
CUL4B	RBX1	0.392735	0.066734	0.326001	16.3 ≈ 16
DCTN2	DISC1	-0.63773	-0.36248	0.275244	13.76 ≈ 14
DCTN2	PAFAH1B1	0.78	0.35	0.43	21.5 ≈ 22
DDB2	RBX1	0.491336	-0.23083	0.722162	36.11 ≈ 36
DDX17	WBP11	0.116234	-0.10382	0.220054	11
DDX17	SF3A2	0.094188	0.116086	0.021898	1.09 ≈ 1
DISC1	ACTG1	-0.44288	-0.2084	0.234477	11.72 ≈ 12
DISC1	SPTBN1	-0.60741	-0.37337	0.234041	11.7 ≈ 12
DISC1	PAFAH1B1	-0.65	-0.46	0.19	9.5 ≈ 10
DISC1	YWHAE	0.264665	-0.28858	0.553249	27.66 ≈28
DISC1	YWHAZ	-0.68	-0.34	0.34	17
DSTN	ACTB	0.49909	0.370549	0.128541	6.43 ≈ 6
DSTN	ACTG1	0.306732	0.350789	0.044057	2.2 ≈ 2
DYRK1A	YWHAH	0.502224	0.612514	0.11029	5.51 ≈ 6
DYRK1A	YWHAB	0.482625	0.555481	0.072856	3.64 ≈ 4
DYRK1A	YWHAE	-0.35034	0.139092	0.489436	24.47 ≈ 24
DYRK1A	SF3B1	0.190506	0.040008	0.150498	7.52 ≈ 8
EEF1A1	RPLP1	-0.62308	-0.37849	0.244589	12.23 ≈ 12
EEF1A1	RAD23A	-0.2343	0.072107	0.306405	15.32 ≈ 15
EEF1A1	ACTB	0.253736	0.24457	0.009166	0.46 ≈ 0
EEF1A1	SNCA	0.374629	-0.12089	0.495519	24.78 ≈ 25
EEF1A1	VCL	-0.48895	0.200336	0.689282	34.46 ≈ 34
EEF1A1	YWHAZ	0.42	0.12	0.3	15
EEF1A1	SET	-0.21	0.04	0.25	12.5 ≈ 13
EFNB1	SERPING1	-0.19707	-0.29698	0.099917	5
EFNB1	EPHB2	0.02499	-0.19499	0.219978	11
EPHB2	SERPING1	-0.02636	0.288815	0.315177	15.76 ≈ 16
FTSJ1	PSME3	0.424131	0.074366	0.349765	17.49 ≈ 17
GARS	YWHAZ	0.52	0.59	0.07	3.5 ≈ 4
GARS	IARS	0.557366	0.719181	0.161815	8.09 ≈ 8
GSN	ACTB	0.162073	-0.23979	0.401867	20.09 ≈ 20
GSN	ACTG1	0.008528	0.094198	0.08567	4.28 ≈ 4
GSN	VCL	0.270634	0.307568	0.036934	1.85 ≈ 2
GSN	VASP	0.409011	-0.5297	0.938709	46.94 ≈ 47
HDAC4	NCOR2	0.203756	0.186614	0.017142	0.86 ≈ 1
HDAC4	MAPK1	0.695331	0.187863	0.507468	25.37 ≈ 25
HDAC4	YWHAB	0.358865	0.229538	0.129327	6.47 ≈ 6
HDAC4	YWHAE	-0.34089	0.14949	0.490379	24.52 ≈ 25
HDAC4	YWHAZ	0.19	0.2	0.01	0.5 ≈ 1
HSPA1A	YWHAZ	-0.37	-0.39	0.02	1
HSPA1A	STUB1	-0.25913	0.181724	0.44085	22.04 ≈ 22
HSPA1A	SNCA	-0.12824	-0.19601	0.067768	3.39 ≈ 3
HSPA1A	MAP3K7IP2	0.401276	0.533066	0.13179	6.59 ≈ 7
HSPA1A	IKBKB	-0.01836	0.180208	0.198563	9.93 ≈ 10
HSPA1A	YWHAB	-0.1581	-0.37103	0.212921	10.65 ≈ 11
HSPA1A	MAP3K14	0.259196	-0.05916	0.318358	15.92 ≈ 16
HSPA1A	RAD23A	-0.00117	0.028792	0.029959	1.5 ≈ 2
HSPA1B	ACTB	0.431081	-0.28373	0.714811	35.74 ≈ 36
HSPA1B	YWHAB	0.186114	-0.07959	0.2657	13.29 ≈ 13
HSPA1B	YWHAZ	0.05	-0.22	0.27	13.5 ≈ 14
IARS	MAP3K14	0.262323	-0.06273	0.325052	16.25 ≈ 16
IARS	YWHAZ	0.19	0.58	0.39	19.5 ≈ 20
IGF1R	YWHAZ	0.24	0.35	0.11	5.5 ≈ 6
IGF1R	YWHAB	0.067247	0.228014	0.160767	8.04 ≈ 8
IGF1R	YWHAE	0.180407	-0.3449	0.525304	26.27 ≈ 26
IKBKB	SQSTM1	-0.18126	0.163541	0.344799	17.24 ≈ 17
IKBKB	RPS3	0.14698	0.237174	0.090194	4.51 ≈ 5
IKBKB	VAMP2	-0.27577	-0.03975	0.236017	11.8 ≈ 12
IKBKB	IRAK1	-0.00513	0.099635	0.10476	5.24 ≈ 5
IKBKB	YWHAB	-0.56638	-0.12931	0.437069	21.85 ≈ 22
IKBKB	MAP3K14	-0.01117	-0.05476	0.043592	2.18 ≈ 2
IKBKB	SMARCC1	0.16828	0.104659	0.063621	3.18 ≈ 3
IKBKB	IQGAP1	0	-0.13571	0.135706	6.79 ≈ 7
IKBKB	ACTG1	-0.35921	-0.10626	0.252946	12.65 ≈ 13
IQGAP1	YWHAZ	0	-0.09	0.09	4.5 ≈ 5
IQGAP1	MAPK1	0	0.152621	0.152621	7.63 ≈ 8
IQGAP1	MYL4	0	0.254633	0.254633	12.73 ≈ 13
IRAK1	SQSTM1	0.13858	0.463768	0.325188	16.26 ≈ 16
IRAK1	MAP3K7IP2	0.81407	-0.0694	0.88347	44.17 ≈ 44
IRAK1	VASP	0.199738	-0.2551	0.454838	22.74 ≈ 23
KPNA1	NUP62	-0.28391	-0.32614	0.04223	2.11 ≈ 2
KPNA1	LEF1	0	0.108017	0.108017	5.4 ≈ 5
KPNA1	KPNB1	0.11	0.03	0.08	4
KPNA1	YWHAZ	0.7	0.31	0.39	19.5 ≈ 20
KPNB1	YWHAZ	0.11	0.3	0.19	9.5 ≈ 10
KPNB1	NUP62	-0.03	-0.25	0.22	11
KPNB1	YWHAE	-0.21	0.16	0.37	18.5 ≈ 19
LEF1	MYB	1	0	1	50
LEF1	NLK	0	-0.12651	0.126513	6.33 ≈ 6
LRP1	SERPING1	0.056718	0.449235	0.392517	19.63 ≈ 20
MAP2K1	MAPK1	0.705468	0.59637	0.109098	5.45 ≈ 5
MAP2K1	SNCA	0.529196	0.855342	0.326146	16.31 ≈ 16
MAP2K4	MAPK10	0.758939	0.533736	0.225203	11.26 ≈ 11
MAP2K4	MAP3K14	-0.11548	-0.05678	0.058705	2.94 ≈ 3
MAP3K14	RPS3	0.037293	-0.00816	0.045453	2.27 ≈ 2
MAP3K14	STUB1	-0.01249	-0.16488	0.152391	7.62 ≈ 8
MAP3K7IP2	YWHAE	0.096722	0.209016	0.112294	5.61 ≈ 6
MAPK1	SQSTM1	0.219376	-0.29104	0.510417	25.52 ≈ 26
MAPK1	SNCA	0.502754	0.598478	0.095724	4.79 ≈ 5
MAPK1	MYB	0	0	0	0
MAPRE2	MAPRE3	0.333991	-0.21205	0.546039	27.3 ≈ 27
MYB	NLK	0	0	0	0
NCOR2	YWHAE	0.244164	-0.18059	0.424751	21.24 ≈ 21
NCOR2	VDR	-0.0797	0.132159	0.211862	10.59 ≈ 11
NF2	SPTBN1	0.53	0.22	0.31	15.5 ≈ 16
NUP62	OGT	0.090327	-0.08674	0.177063	8.85 ≈ 9
NUP62	THAP1	0.418107	-0.31222	0.730328	36.52 ≈ 37
OGT	THAP1	-0.15775	-0.17442	0.01667	0.83 ≈ 1
PHB	YWHAE	-0.33673	0.213441	0.550174	27.51 ≈ 28
PHB	SMARCA4	0.36	0.26	0.1	5
PKD1	VIM	0.043744	0.172981	0.129237	6.46 ≈ 6
PKD1	VCL	-0.32727	-0.10895	0.218319	10.92 ≈ 11
PNN	SRRM2	0.105843	0.148938	0.043095	2.15 ≈ 2
PNN	SF3A2	-0.28651	-0.34744	0.060928	3.05 ≈ 3
PNN	YWHAZ	-0.28	-0.08	0.2	10
PRPF8	SF3A2	-0.09299	-0.01542	0.077562	3.88 ≈ 4
PSMC4	PSMD1	0.305936	0.155939	0.149997	7.5 ≈ 8
PSMC4	PSMD4	0.030223	0.49093	0.460707	23.04 ≈ 23
PSMD1	PSMD4	0.129277	0.429546	0.300269	15.01 ≈ 15
PSMD1	RAD23A	-0.36604	-0.30412	0.061921	3.1 ≈ 3
PSMD1	YWHAZ	0.69	0.58	0.11	5.5 ≈ 6
PSMD4	SQSTM1	-0.08959	0.090311	0.179896	8.99 ≈ 9
PSMD4	STUB1	0.203461	0.200092	0.003369	0.17 ≈ 0
PSMD4	RAD23A	-0.0153	-0.20036	0.185063	9.25 ≈ 9
RAD23A	SQSTM1	-0.23008	0.031052	0.261134	13.06 ≈ 13
RAD23A	VIM	0.188367	0.148952	0.039415	1.97 ≈ 2
RPLP0	YWHAZ	-0.73	-0.09	0.64	32
RPLP0	YWHAE	0.309068	0.085547	0.223521	11.18 ≈ 11
RPS3	YWHAZ	-0.66	-0.47	0.19	9.5 ≈ 10
RPS3	YWHAE	0.125336	0.185765	0.060429	3.02 ≈ 3
SET	YWHAZ	-0.43	-0.11	0.32	16
SF3A2	WBP11	-0.10021	-0.16228	0.062076	3.1 ≈ 3
SF3A2	SRRM2	0.210102	0.531593	0.321491	16.07 ≈ 16
SF3A2	SF3B1	0.236131	-0.15777	0.393896	19.69 ≈ 20
SF3B1	YWHAE	-0.04837	0.220666	0.269034	13.45 ≈ 13
SF3B1	YWHAZ	0.54	0.41	0.13	6.5 ≈ 7
SMARCA4	SMARCC1	-0.29	-0.26	0.03	1.5 ≈ 2
SMARCA4	SMARCC2	0.22	-0.03	0.25	12.5 ≈ 13
SMARCA4	VDR	0.08	-0.1	0.18	9
SMARCC1	SMARCC2	0.197918	0.250794	0.052876	2.64 ≈ 3
SNCA	VIM	-0.39371	-0.02649	0.367215	18.36 ≈ 18
SNCA	YWHAB	0.914263	0.70813	0.206133	10.31 ≈ 10
SNCA	YWHAE	-0.32044	-0.04387	0.27657	13.83 ≈ 14
SNCA	YWHAH	0.84432	0.742873	0.101447	5.07 ≈ 5
SNCA	SQSTM1	0.477595	-0.41688	0.894477	44.72 ≈ 45
SPTBN1	YWHAZ	0.42	0.32	0.1	5
SQSTM1	YWHAZ	0.33	-0.36	0.69	34.5 ≈ 35
SRRM2	YWHAB	-0.25706	-0.12125	0.135814	6.79 ≈ 7
SRRM2	YWHAZ	-0.15	-0.17	0.02	1
STUB1	UBE2V1	0.458746	-0.37282	0.831561	41.58 ≈ 42
STUB1	UBE2N	0.615419	-0.02998	0.6454	32.27 ≈ 32
STX1A	VAMP2	0.334149	0.012862	0.321287	16.06 ≈ 16
STX1A	SYT1	0.394097	0.730521	0.336424	16.82 ≈ 17
STX1A	VIM	0.215105	0.180162	0.034943	1.75 ≈ 2
SYT1	VAMP2	0.603418	0.215864	0.387554	19.38 ≈ 19
TFRC	VCL	0.37147	-0.29362	0.665093	33.25 ≈ 33
TFRC	YWHAZ	-0.3	0.39	0.69	34.5 ≈ 35
TGFB1	VIM	0.262416	0.034036	0.22838	11.42 ≈ 11
TGFB1	YWHAE	0.194945	-0.11821	0.313157	15.66 ≈ 16
TJP2	YWHAB	-0.55577	-0.32522	0.230549	11.53 ≈ 12
TJP2	YWHAZ	-0.44	-0.51	0.07	3.5 ≈ 4
UBE2V1	UBE2N	0.68458	0.506352	0.178228	8.91 ≈ 9
VASP	VCL	0.125359	-0.08308	0.20844	10.42 ≈ 10
VCL	YWHAZ	-0.75	-0.27	0.48	24
VIM	WBP11	0.088108	0.146779	0.058671	2.93 ≈ 3
VIM	VCL	0.442074	0.382297	0.059777	2.99 ≈ 3
VIM	YWHAE	0.173391	-0.25245	0.425845	21.29 ≈ 21
VIM	YWHAZ	-0.12	0.14	0.26	13
YWHAE	YWHAB	-0.37157	0.147289	0.518855	25.94 ≈ 26
YWHAE	YWHAH	-0.30185	-0.16978	0.132074	6.6 ≈ 7
YWHAE	YWHAZ	-0.15	-0.11	0.04	2
