# Supplementary material for: Construction and Analysis of the Protein-Protein Interaction Networks Based on Gene Expression Profiles of Parkinson's Disease
Source: PLoS One. 2014 Aug 29;9(8):e103047. doi: 10.1371/journal.pone.0103047 (PMC4149362; doi:10.1371/journal.pone.0103047)
Supplement: Table S6 — Co-expression table for proteins interacting within the core functional module in . This table contains the interactions within the core functional module in the network , along with their Pearson correlation coefficients () in control (C) and disease (D) samples, net difference of in control and disease samples (C–D) and their percentage of maximum possible change from control to disease, expressed as [{(C–D)/max(C–D)} * 100]. Here, max (C–D) is 2 as lies within the closed interval [−1, 1]. (XLSX) [file pone.0103047.s007.xlsx]

## Sheet: Sheet1
Node 1	Node 2	Control (C)	Disease (D)	Change (C - D)	**Percentage of maximum possible change {(C - D) / max (C - D)} * 100	**Here, max(C - D) is 2 as Pearson correlation coefficient lies between -1 and 1.
AMPH	SYNJ1	0.75734	0.796066	0.038726	1.94 ≈ 2
AMPH	AP2A2	0.848803	0.640191	0.208612	10.43 ≈ 10
AMPH	CDK5	0.89848	0.870969	0.027511	1.38 ≈ 1
AMPH	CLTC	0.835258	0.766836	0.068422	3.42 ≈ 3
AMPH	DNM1	0.859907	0.771107	0.0888	4.44 ≈ 4
AP2A2	DNM1	0.87575	0.56152	0.31423	15.71 ≈ 16
AP2A2	CLTC	0.80071	0.665989	0.134721	6.74 ≈ 7
AP2A2	SYNJ1	0.626973	0.641414	0.0144414	0.72 ≈ 1
AP2A2	EPS15	0.66742	0.32826	0.33916	16.96 ≈ 17
AP2A2	AP2M1	0.866526	0.633185	0.233341	11.67 ≈ 12
AP2M1	CLTC	0.798501	0.764847	0.033654	1.68 ≈ 2
APC	YWHAZ	0.68736	0.26862	0.41874	20.94 ≈ 21
APC	CSNK2A1	0.708055	0.307423	0.400632	20.03 ≈ 20
APC	IQGAP1	-0.605842	-0.36324	0.242602	12.13 ≈ 12
CALM3	INSR	-0.61516	-0.35397	0.26119	13.06 ≈ 13
CALM3	YWHAZ	0.828721	0.632056	0.196665	9.83 ≈ 10
CALM3	TSC2	0.804613	0.331048	0.473565	23.68 ≈ 24
CALM3	IQGAP1	-0.307667	-0.14118	0.166487	8.32 ≈ 8
CDC42	PRKCZ	0.762057	0.706097	0.05596	2.8 ≈ 3
CDC42	PARD3	-0.131285	-0.359078	0.227793	11.39 ≈ 11
CDC42	PAK2	0.004869	0.144283	0.139414	6.97 ≈ 7
CDC42	VAV3	0.59313	0.083163	0.509967	25.5 ≈ 26
CDC42	IQGAP1	-0.407918	-0.567077	0.159159	7.96 ≈ 8
CDK5	SYNJ1	0.715284	0.750508	0.035224	1.76 ≈ 2
CDK5	DNM1	0.924893	0.885358	0.039535	1.98 ≈ 2
CLTC	YWHAZ	0.773005	0.664824	0.108181	5.41 ≈ 5
CLTC	SYNJ1	0.645271	0.769517	0.124246	6.21 ≈ 6
CLTC	EPS15	0.594193	0.346006	0.248187	12.41 ≈ 12
CLTC	NFKBIA	-0.408215	-0.294905	0.11331	5.67 ≈ 6
CLTC	STAM	0.412461	0.549436	0.136975	6.85 ≈ 7
CSNK2A1	NFKBIA	-0.681381	-0.378018	0.303363	15.17 ≈ 15
CSNK2A1	PRKCZ	0.528713	0.064898	0.463815	23.19 ≈ 23
CSNK2A1	YWHAB	0.582346	0.034941	0.547405	27.37 ≈ 27
CSNK2A1	SNCA	0.675404	-0.108126	0.78353	39.18 ≈ 39
DNM1	EPS15	0.752444	0.283483	0.468961	23.45 ≈ 23
EPS15	SYNJ1	0.694805	0.449957	0.244848	12.24 ≈ 12
EPS15	STAM	0.355584	0.701745	0.346161	17.31 ≈ 17
HSPA1A	SNCA	0.040524	-0.34453	0.385054	19.25 ≈ 19
HSPA1A	YWHAZ	0.089218	-0.435949	0.525167	26.26 ≈ 26
HSPA1A	YWHAB	0.189172	-0.336336	0.525508	26.28 ≈ 26
HSPA1A	NFKBIA	0.045823	0.165518	0.119695	5.98 ≈ 6
IGF1R	VAV3	-0.384446	0.032453	0.416899	20.84 ≈ 21
IGF1R	PIK3R3	-0.01211	0.268878	0.280988	14.05 ≈ 14
IGF1R	YWHAB	0.046766	0.198456	0.15169	7.58 ≈ 8
IGF1R	YWHAZ	0.210852	0.107865	0.102987	5.15 ≈ 5
IGF1R	INSR	-0.040425	-0.011838	0.028587	1.43 ≈ 1
INSR	VAV3	-0.270859	-0.08889	0.181969	9.1 ≈ 9
INSR	YWHAB	-0.348609	0.49442	0.843029	42.15 ≈ 42
INSR	PIK3R3	0.314304	-0.290127	0.604431	30.22 ≈ 30
IQGAP1	YWHAZ	-0.391857	0.255777	0.647634	32.38 ≈ 32
NFKBIA	PRKCZ	-0.391857	0.255777	0.647634	32.38 ≈ 32
PAK2	PSMB7	0.246453	0.266228	0.019775	0.99 ≈ 1
PAK2	PSMA1	0.540987	0.320144	0.220843	11.04 ≈ 11
PARD3	PRKCZ	-0.136447	-0.447634	0.311187	15.56 ≈ 16
PARD3	YWHAB	-0.436044	-0.146273	0.289771	14.49 ≈ 14
PARD3	YWHAZ	-0.697055	-0.418375	0.27868	13.93 ≈ 14
PRKCZ	YWHAB	0.781905	0.50977	0.272135	13.61 ≈ 14
PRKCZ	YWHAZ	0.679249	0.467069	0.21218	10.61 ≈ 11
PSMA1	PSMB2	0.389236	0.512285	0.123049	6.15 ≈ 6
PSMA1	PSMB7	0.515788	0.620496	0.104708	5.24 ≈ 5
PSMB2	PSMB7	0.102045	0.310781	0.208736	10.44 ≈ 10
SNCA	YWHAB	0.60924	0.02945	0.57979	28.99 ≈ 29
SNCA	TH	-0.006851	-0.253735	0.246884	12.34 ≈ 12
TH	YWHAB	-0.473266	0.157579	0.630845	31.54 ≈ 32
TH	YWHAZ	-0.361012	-0.117402	0.24361	12.18 ≈ 12
TSC2	YWHAZ	0.778942	0.251577	0.527365	26.37 ≈ 26
TSC2	YWHAB	0.760131	0.322659	0.437472	21.87 ≈ 22
