# Supplementary material for: Construction and Analysis of the Protein-Protein Interaction Networks Based on Gene Expression Profiles of Parkinson's Disease
Source: PLoS One. 2014 Aug 29;9(8):e103047. doi: 10.1371/journal.pone.0103047 (PMC4149362; doi:10.1371/journal.pone.0103047)
Supplement: Table S7 — Co-expression table for proteins interacting within the core functional module in . This table contains the interactions within the core functional module in the network , along with their Pearson correlation coefficients () in control (C) and disease (D) samples, net difference of in control and disease samples (C–D) and their percentage of maximum possible change from control to disease, expressed as [{(C–D)/max(C–D)} * 100]. Here, max (C–D) is 2 as lies within the closed interval [−1, 1]. (XLSX) [file pone.0103047.s008.xlsx]

## Sheet: Sheet1
Node 1	Node 2	Control (C)	Disease (D)	Change (C - D)	**Percentage of maximum possible change {(C - D) / max (C - D)} * 100	**Here, max(C - D) is 2 as Pearson correlation coefficient lies between -1 and 1.
CASK	DLG1	-0.04892	0.123923	0.172845	8.64 ≈ 9
CASK	ERBB2IP	0.420775	0.115329	0.305446	15.27 ≈ 15
DLG1	ERBB2IP	-0.00869	0.038437	0.047122	2.36 ≈ 2
DUSP1	MAPK1	0.239189	0.180162	0.059027	2.95 ≈ 3
DUSP1	MAPK8	0.648166	-0.06877	0.716933	35.85 ≈ 36
MAP3K2	MAPK1	-0.16082	0.120354	0.281173	14.06 ≈ 14
MAP3K2	MAPK8	-0.26948	0.110622	0.380099	19
MAP3K2	YWHAG	-0.4232	0.113184	0.536385	26.82 ≈ 27
MAP3K2	PAK1	-0.43566	-0.02136	0.414298	20.71 ≈ 21
MAPK1	PAK1	-0.06718	0.437525	0.5047	25.24 ≈ 25
MAPK1	MBP	-0.17183	-0.15961	0.012219	0.61 ≈ 1
MAPK1	SNCG	0	0	0	0
MAPK1	MAPK8	0.212361	0.016398	0.195963	9.8 ≈ 10
MAPK8	SNCG	0	0	0	0
MBP	PAK1	-0.04878	0.377331	0.426115	21.31≈ 21
PAK1	YWHAG	0.638733	0.752858	0.114125	5.71 ≈ 6
